# Supplementary material for: Uip4p modulates nuclear pore complex function in Saccharomyces cerevisiae
Source: Nucleus. 2022 Feb 16;13(1):79–93. doi: 10.1080/19491034.2022.2034286 (PMC8855845; doi:10.1080/19491034.2022.2034286)
Supplement: Supplemental Material [file KNCL_A_2034286_SM1817.zip]

Archive with 5 entries (4 files):
- supplementary/
- supplementary/s1 pdf.pdf
- supplementary/s2.pdf
- supplementary/s3.pdf
- supplementary/s4.pdf
